# Supplementary material for: A recurrent ACAA2 variant causes a dominant syndrome of lipodystrophy, lipomatosis, infantile steatohepatitis, and hypoglycemia
Source: J Clin Invest. 2025 Nov 4;136(1):e198888. doi: 10.1172/JCI198888 (PMC12721882; doi:10.1172/JCI198888)
Supplement: Supporting data values [file jci-136-198888-s015.xlsx]

## Sheet: Figure 1H 
	C14:0-carnitine (µmol/L)	C16:0-carnitine (µmol/L)	C18:0-carnitine (µmol/L)	C18:1-carnitine (µmol/L)	C18:2-carnitine (µmol/L)	C20:0-carnitine (µmol/L)
Control 1	0.0155727	0.0911717	0.0367	0.175365	0.142157	0.00119748
Control 2	0.0118272	0.0518384	0.0204712	0.064693	0.0512057	0
Control 3	0.0239661	0.0870969	0.041119	0.259893	0.138559	0
Control 4	0.011155	0.0748513	0.030559	0.197396	0.153116	0.000600891
Control 5	0.0297167	0.113189	0.0421212	0.191835	0.13866	0
Control 6	0.0119077	0.0810482	0.0235446	0.11246	0.0747598	0
Control 7	0.00543473	0.0403256	0.0220355	0.116599	0.0517733	0
Control 8	0.0233588	0.107447	0.0309268	0.104598	0.0614132	0
Case 1	0.0496508	0.170894	0.0879146	0.272151	0.167225	0.0180248
Case 2	0.0708093	0.253363	0.0615566	0.382176	0.296664	0.00567825
Case 3	0.0558842	0.255591	0.0585535	0.574184	0.322986	0.00443534
Case 4	0.0265336	0.111012	0.0430466	0.287116	0.156353	0.00334169
Utest p value	0.010846	0.010846	0.00657841	0.00657841	0.00657841	0.00372272

## Sheet: Supplemental Figure 1A 
	Skinfold Thickness (mm)
	FPL430.3	FPL430.7	FPL331.1
Chin	5.5	21	5.3
Biceps	6	26	4
Triceps	8.5	31.5	5
Forearm	3	18.3	3
Axilla	18.5	24.5	7.3
Chest	9.5	14.5	6
Sub-scapular	31	31.5	15.7
Abdomen	8.5	26.2	6.7
Supra-iliac	7.5	9.7	6
Gluteal	27.5	20	8.3
Thigh anterior	7.5	14.3	5
Calf	3.75	10	3

## Sheet: Supplemental Figure 1B
	Skinfold Thickness (mm)
	FPL421.3
Chin	6.75
Biceps	6.33
Triceps	7.33
Forearm	6.17
Axilla	7.66
Chest	6
Sub-scapular	12.75
Abdomen	10.66
Supra-iliac	5
Gluteal	8.66
Thigh anterior	5.5
Calf	4.66

## Sheet: Supplemental Figure 1C
	Female			Male
	FPL 430.3	FPL 430.7	FPL 331.3	FPL 421.3
Upper Limb Fat (%)	20.5	40.3	22.7	13.8
Lower Limb Fat (%)	9.8	21.3	14.7	7.2
Truncal Fat (%)	17.7	26.6	16.2	8
Lower Limb Fat / Truncal Fat	0.553672	0.800752	0.907407	0.9

## Sheet: Supplemental Figure 1D
	C2:0-carnitine (µmol/L)	C4:0-carnitine (µmol/L)	C6:0-carnitine (µmol/L)	C8:0-carnitine (µmol/L)	C10:0-carnitine (µmol/L)	C12:0-carnitine (µmol/L)
Control 1	8.35683	0.139713	0.0596649	0.161806	0.403331	0.0740501
Control 2	6.38981	0.137949	0.0432733	0.0876946	0.194393	0.0333865
Control 3	7.05093	0.152897	0.0467065	0.143686	0.410003	0.0748739
Control 4	7.68142	0.293602	0.0385654	0.0685549	0.123369	0.0166263
Control 5	5.35918	0.124939	0.0497154	0.145727	0.35278	0.0618154
Control 6	9.25216	0.128907	0.0721891	0.203073	0.388838	0.0487043
Control 7	4.14494	0.0562598	0.0294716	0.0621895	0.183025	0.0239137
Control 8	9.25031	0.249439	0.0996369	0.112852	0.292447	0.0549575
Case 1	9.07341	0.243384	0.0879579	0.168596	0.374963	0.0711392
Case 2	9.60572	0.138005	0.0540339	0.121116	0.300026	0.0656094
Case 3	13.1123	0.207082	0.0757224	0.1096	0.215335	0.0478148
Case 4	5.79208	0.288564	0.040384	0.0645026	0.126141	0.0287792
Utest p value	0.174231	0.234483	0.395766	0.865135	0.610385	0.865135

## Sheet: Supplemental Figure 2
Age (Months)	Total Bilirubin (mg/dL)	ALT (U/L)	AST (U/L)	Alk Phos (IU/L)	GGT (U/L)
5	7.7	261	463	329
5	8.8	231	392	304	151
5	8.8	245	345	334
5	8	156	255	361	125
6	0.8	163	242	297	302
7	2	103	153	575	298
8	6.3	190	465	347
8.5	4.1	165	334	330
9	1.9	102	190	316	719
11	1.4	146	315	325	612
12	0.1	77	180	188	508
13		59	113		383
14	0.5	38	80	176
15	0.5	47	80	172
18.5	0.1	75	106	169	150
22	0.2	44	68	238	48
25	0.3	38	43	193	35
28.5	0.3	36	43	193	35
